# Supplementary material for: Quantification of tissue volume in the hindlimb of mice using microcomputed tomography images and analysing software
Source: Sci Rep. 2020 May 19;10:8297. doi: 10.1038/s41598-020-65214-7 (PMC7237686; doi:10.1038/s41598-020-65214-7)
Supplement: Supplementary file 2 — Dataset 1. [file 41598_2020_65214_MOESM2_ESM.xlsx]

## Sheet: Title page
Quantification of tissue volume in the hindlimb of mice using microcomputed tomography images and analysing software.
Alexander Wiinholt BSc1, Oke Gerke cand.scient.oecon., PhD2,4, Farima Dalaei MD1, Amar Bučan MD1, Christoffer Bing Madsen BSc1, Jens Ahm Sørensen MD, PhD1,3
1Research Unit for Plastic Surgery, Odense University Hospital, Odense, Denmark; University of Southern Denmark, Odense, Denmark.
2Research Unit for Clinical Physiology and Nuclear Medicine, Department of Clinical Research, University of Southern Denmark, Campusvej 55, 5230 Odense, Denmark
3Department of Plastic Surgery, Odense University Hospital, J. B. Winsløwsvej 4, Odense, Denmark
4Department of Nuclear Medicine, Odense University Hospital, Kløvervænget 47, Odense, Denmark

## Sheet: data
project	mouse	week	quality	R1a_ctr	R1a_lym	R1b_ctr	R1b_lym	R2_ctr	R2_lym	R3a_ctr	R3a_lym	R3b_ctr	R3b_lym	R4_ctr	R4_lym
1	3	5	high	151.8	175.3	151.8	173.9	152.3	173.9	151.8	174.6	152.4	174.5	151.7	173.5
1	4	6	high	148.5	159.2	149.1	158.6	149.7	159.9	148.6	158.6	149.1	158	149.7	158
1	9	7	low	146.8	167.5	145.7	168.6	147.4	166	146.9	168.6	146.3	168.5	147.4	167.4
1	14	8	low	149.5	164.5	149.5	164.2	150.1	163	148.8	164.4	148.9	165	148.4	163.9
1	16	5	high	134.8	156.4	134.8	156.4	134.8	157.1	134.8	157.1	135.3	157.1	134.8	156.4
1	17	8	low	162.1	188.1	161.4	188.8	160.7	189	161.4	188.1	162.2	188.8	161.6	187.8
1	18	5	high	143.4	160	141.4	159.5	144	159.9	143.4	159.5	144	160.1	143.4	160.4
1	20	7	low	144.6	163	145.2	162.2	146.8	162.4	146.8	162.8	146.3	162.4	147	163
1	22	1	low	123.3	242.3	123.3	243.4	124.6	245.2	123.3	243.5	123.8	243.3	123.6	245.6
1	22	8	high	144.5	157.4	145.7	158.1	143.6	158.9	145.1	158.3	145.1	158.3	145.4	156.8
1	25	5	high	156.4	186.5	156.4	187.2	157.6	186.4	157	187.3	157	187.4	157.6	185.9
1	25	7	high	151.4	171	152	171	152.5	171.3	151.5	171	152.6	172.4	152.6	169.6
1	26	4	high	137.6	167.4	138.1	166.5	137.6	166.6	138.7	168.3	138.7	167.4	138	162.9
1	26	7	low	142.9	168.8	143.5	168.1	143.5	170.3	143.5	170.5	142.9	168.1	142.5	171.8
1	28	2	low	149.7	249.1	149.1	248.6	149.1	248.4	149.7	247.3	149.1	249.1	149	249.7
1	29	3	low	135.8	278.1	134.7	278.2	134.7	282.3	135.2	278.9	135.2	278.9	135.2	283.7
1	30	4	high	154.9	218.5	155	217.7	155.6	217	154.9	217.7	156.2	217.7	155.6	219.3
1	30	5	low	62.1	203.2	62.7	203.2	62.1	202.3	62.1	203.3	62.7	204.8	61.6	201.1
1	34	7	low	157.6	227.7	158.1	227.5	157.6	226.6	157	226.5	158.1	228	156.9	227.6
1	38	4	high	143.1	154	143.7	154.6	142.8	154.5	143.7	154	143.7	154	142.3	153.4
1	42	3	high	129.7	139.3	130.2	139.3	130.2	139.8	130.2	139.8	130.2	139.8	131.2	139.8
1	45	1	high	140.7	173.4	140.7	172.6	140.7	173.4	141.3	173.4	140.7	173.4	139.6	174.9
1	45	2	high	148.4	169.2	148.4	169.2	149.9	170.3	148.4	169.2	148.9	169.2	149	168.3
1	45	5	high	150.8	161.4	150.8	161.4	150.2	160.7	150.8	160.7	151.4	160	151.9	162.1
2	1	1	low	163.3	196.8	163	197.5	163.4	197.5	163.2	196.6	163.2	196.7	163.9	197.4
2	2	1	high	135.1	262.3	134.5	261	134.4	261	135.1	261	134.5	261	134.5	261
2	3	5	high	144.3	179.1	144.9	178.5	144.3	179.5	144.9	179.1	143.8	179.8	142.4	177.7
2	4	6	low	155.7	168.7	155.1	168.1	155.8	167.9	156.3	168.4	155.4	168.5	156.6	166.4
2	7	3	low	148.5	177.6	147.2	178.4	149.9	177.5	148.5	177.5	149.9	177.5	147.2	176.5
2	7	4	high	147.8	174.5	147.8	175.2	147.6	174.4	148.5	175.2	147.8	175.2	146.4	176.8
2	8	2	high	128.9	194.1	128.4	194.1	128.3	192.6	128.4	195.2	128.8	195.2	128.3	193.2
2	9	2	low	124.8	147.5	123.8	146.4	124.3	145.1	124.8	146.8	124.8	148.2	124.8	146.6
2	10	3	high	138.6	161.2	138.6	162	138.6	160.5	138.6	162	138.6	161.2	139	161.3
2	10	5	high	139.7	149.2	139.2	149.9	138.6	149	139.2	149.8	139.7	148.9	138.9	149.4
2	10	6	high	147.8	163.9	147.8	163.3	147.8	163	147.3	163.8	147.8	163.8	147	164.9
2	12	3	high	143	163	142.4	163	142.3	162.6	142.4	163	142.4	163	142.3	163.7
2	12	5	high	142.8	159.7	142.3	159.1	142.1	159.7	141.7	159	141.7	159.1	142.8	160.1
2	13	6	low	148.5	167.1	147.9	167.3	147.5	166.4	148.5	166.2	149.1	166.6	148.3	165.9
2	15	1	low	134.5	204.4	134.6	203.5	132.1	204.4	134.6	205.2	134.5	205.2	133	205.2
2	15	5	high	150.1	166.3	150.1	166	150.2	165.8	150.1	165	150.8	166.3	148.3	166.3
2	21	4	high	139	230.3	139.5	230.3	139.5	229.9	140.1	228.6	140.1	229.5	139.4	229.3
2	22	1	low	130.1	225.9	129.6	225.9	129.8	225.9	129.6	225.9	129.6	227.2	128.9	225.6
2	23	2	low	117.3	248.3	117	248.6	116	249.1	117.5	248.6	117.5	249.8	118.1	247.9
2	24	5	low	143.3	173.2	143.8	172.4	143.2	172.2	143.3	171.4	143.3	171.4	143	170.8
2	25	5	high	157.7	180.1	156.3	180.6	156.9	180.3	157.7	180.7	157.7	180.1	158.4	179.5
2	26	3	high	138.7	170.1	138.1	170.1	138.1	170.2	137.6	171.6	137.6	171.6	138.1	169.4
2	26	4	high	138.7	162.2	139.8	162.8	139.8	162.8	139.3	162.2	139.8	162.8	139.1	162.7
2	27	5	high	150.8	163.6	150.8	164.3	150.6	163.5	151.4	164.3	151.4	163.6	151.4	163.8
2	27	6	high	156.5	162.5	155.9	162.4	155.9	161.7	156.5	162.4	155.8	163.1	156.4	162.3
2	35	1	low	129.1	229.7	128.6	229.1	128.2	229	128.2	230.5	129.1	230.3	127.3	228.1

## Sheet: codebook
project	mouse	week	quality	R1a_ctr	R1a_lym	R1b_ctr	R1b_lym	R2_ctr	R2_lym	R3a_ctr	R3a_lym	R3b_ctr	R3b_lym	R4_ctr	R4_lym
1	1,2,3,…,45	1,2,3,…,8	low	rater 1	rater 1	rater 1	rater 1	rater 2	rater 2	rater 3	rater 3	rater 3	rater 3	rater 4	rater 4
2	1,2,3,…,36	1,2,3,…,6	high	control	lymphedema	control	lymphedema	control	lymphedema	control	lymphedema	control	lymphedema	control	lymphedema
				1.reading	1.reading	2.reading	2.reading			1.reading	1.reading	2.reading	2.reading
Note: 50 scans were randomly chosen amongst the above available from projects 1 and 2
